# Supplementary material for: PAFAH1B3 Exists in Linear Chromosomal and Extrachromosomal Circular DNA and Promotes HCC Progression via EMT
Source: Int J Mol Sci. 2025 Sep 10;26(18):8801. doi: 10.3390/ijms26188801 (PMC12469353; doi:10.3390/ijms26188801)
Supplement: Supplementary file 1 [file ijms-26-08801-s001.zip]

Archive with 12 entries (12 files):
- .DS_Store
- Fig.S1.tif
- Fig.S2.tif
- Fig.S3.jpg
- Supplementary Figure legends.pdf
- Supplementary Table 1.pdf
- Supplementary Table 2.pdf
- Supplementary Table 3.pdf
- Supplementary Table 4.pdf
- Supplementary Table 5.pdf
- Supplementary Table 6.pdf
- Supplementary Table legends.pdf
